# Supplementary material for: Comparative Study on the Characterization of Myofibrillar Proteins from Tilapia, Golden Pompano and Skipjack Tuna
Source: Foods. 2022 Jun 10;11(12):1705. doi: 10.3390/foods11121705 (PMC9222683; doi:10.3390/foods11121705)
Supplement: Supplementary file 1 [file foods-11-01705-s001.zip]

Archive with 1 entries (1 files):
- foods-1715325-supplementary.pdf
